# Supplementary material for: Longitudinal Internal Validity of the Quality of Life after Brain Injury: Response Shift and Responsiveness
Source: J Clin Med. 2023 Apr 29;12(9):3197. doi: 10.3390/jcm12093197 (PMC10179561; doi:10.3390/jcm12093197)
Supplement: Supplementary file 1 [file jcm-12-03197-s001.zip]

Archive with 2 entries (2 files):
- S1_CENTER-TBI_Participants_and_Investigators.pdf
- S2_Practical Significance.pdf
